# Supplementary material for: Cobalt Doping of Na2VTi(PO4)3 Enables a High-Energy NASICON-Type Cathode Material for Sodium-Ion Batteries
Source: Materials (Basel). 2025 May 22;18(11):2419. doi: 10.3390/ma18112419 (PMC12156873; doi:10.3390/ma18112419)
Supplement: Supplementary file 1 [file materials-18-02419-s001.zip]

Archive with 1 entries (1 files):
- materials-3610061-supplementary.pdf
